# Supplementary material for: FOLFOX treatment response prediction in metastatic or recurrent colorectal cancer patients via machine learning algorithms
Source: Cancer Med. 2020 Jan 1;9(4):1419–29. doi: 10.1002/cam4.2786 (PMC7013065; doi:10.1002/cam4.2786)
Supplement: Supplementary file 9 [file CAM4-9-1419-s009.xlsx]

## Sheet: knn
k	accuracy	sd	sensitivity	sd	specifity	sd	Youden	sd
1	0.522798	0.160469	0.428	0.21804	0.597667	0.218209	0.0256667	0.321877
3	0.556606	0.127575	0.392	0.199459	0.690333	0.203024	0.0823333	0.249925
5	0.63404	0.128799	0.429	0.221357	0.800667	0.160315	0.229667	0.259398
7	0.623535	0.138916	0.429	0.238067	0.781667	0.197991	0.210667	0.279093
9	0.640081	0.13926	0.439	0.241374	0.802	0.179713	0.2385	0.28279
11	0.619343	0.13589	0.428	0.242079	0.773667	0.205278	0.203667	0.27542
13	0.638667	0.150665	0.45	0.230064	0.792	0.211728	0.242	0.301311
15	0.647949	0.148317	0.458	0.249314	0.801	0.19066	0.261	0.307101
17	0.650859	0.142346	0.4765	0.246537	0.793333	0.194769	0.269833	0.292985
19	0.646253	0.135176	0.4555	0.235691	0.802333	0.189349	0.257833	0.276943
21	0.635535	0.125537	0.438	0.238907	0.797333	0.205135	0.235333	0.255251
23	0.650849	0.123776	0.465	0.23597	0.803	0.180478	0.268	0.25587

## Sheet: svm
model	gamma	cost	accuracy	sd	sensitivity	sd	specifity	sd	Youden	sd
radial	0.5	1	0.560232	0.0356349	0	0	1	0	0	0
radial	0.2	1	0.527535	0.0592359	0.012	0.0527621	0.933667	0.0979584	-0.0543333	0.0945371
radial	0.1	1	0.62501	0.134936	0.4225	0.233482	0.791	0.190035	0.2135	0.270477
radial	0.05	1	0.677939	0.141533	0.577	0.240939	0.763333	0.195545	0.340333	0.287635
radial	0.02	1	0.652949	0.134228	0.51	0.249646	0.774	0.204691	0.284	0.275912
radial	0.01	1	0.655101	0.12915	0.491	0.261153	0.793333	0.197913	0.284333	0.267127
radial	0.005	1	0.614687	0.109046	0.2935	0.256694	0.877667	0.165488	0.171167	0.221689
radial	0.5	2	0.560232	0.0356349	0	0	1	0	0	`0
radial	0.2	2	0.50998	0.110009	0.1015	0.160406	0.836	0.161689	-0.0625	0.213074
radial	0.1	2	0.623485	0.131959	0.4955	0.21059	0.728333	0.197707	0.223833	0.263473
radial	0.05	2	0.641707	0.125063	0.571	0.20427	0.701333	0.181212	0.272333	0.251385
radial	0.02	2	0.65598	0.14199	0.5985	0.216428	0.708333	0.207458	0.306833	0.283448
radial	0.01	2	0.651	0.140458	0.5425	0.241353	0.744333	0.223434	0.286833	0.283242
radial	0.005	2	0.649384	0.136325	0.5055	0.270418	0.772	0.209308	0.2775	0.284281
radial	0.5	4	0.560232	0.0356349	0	0	1	0	0	0
radial	0.2	4	0.50998	0.110009	0.1015	0.160406	0.836	0.161689	-0.0625	0.213074
radial	0.1	4	0.61496	0.125145	0.4925	0.212652	0.716	0.191367	0.2085	0.252057
radial	0.05	4	0.619929	0.132669	0.5325	0.212177	0.692	0.19391	0.2245	0.266313
radial	0.02	4	0.62101	0.141696	0.572	0.216762	0.664667	0.207752	0.236667	0.281411
radial	0.01	4	0.645384	0.139801	0.608	0.213286	0.682333	0.213488	0.290333	0.277325
radial	0.005	4	0.648131	0.139689	0.556	0.24061	0.729	0.227939	0.285	0.280217
radial	0.5	8	0.560232	0.0356349	0	0	1	0	0	0
radial	0.2	8	0.50998	0.110009	0.1015	0.160406	0.836	0.161689	-0.0625	0.213074
radial	0.1	8	0.61496	0.125145	0.4925	0.212652	0.716	0.191367	0.2085	0.252057
radial	0.05	8	0.598242	0.134647	0.508	0.222556	0.672	0.196302	0.18	0.273277
radial	0.02	8	0.599919	0.128947	0.5355	0.211929	0.654667	0.195374	0.190167	0.258537
radial	0.01	8	0.612364	0.13556	0.571	0.22821	0.650333	0.203477	0.221333	0.272352
radial	0.005	8	0.643384	0.146116	0.612	0.22542	0.675333	0.203208	0.287333	0.292807
linear	0.5	1	0.560232	0.0356349	0	0	1	0	0	0
linear	0.2	1	0.527535	0.0592359	0.012	0.0527621	0.933667	0.0979584	-0.0543333	0.0945371
linear	0.1	1	0.62501	0.134936	0.4225	0.233482	0.791	0.190035	0.2135	0.270477
linear	0.05	1	0.677939	0.141533	0.577	0.240939	0.763333	0.195545	0.340333	0.287635
linear	0.02	1	0.652949	0.134228	0.51	0.249646	0.774	0.204691	0.284	0.275912
linear	0.01	1	0.655101	0.12915	0.491	0.261153	0.793333	0.197913	0.284333	0.267127
linear	0.005	1	0.614687	0.109046	0.2935	0.256694	0.877667	0.165488	0.171167	0.221689
linear	0.5	2	0.560232	0.0356349	0	0	1	0	0	0
linear	0.2	2	0.50998	0.110009	0.1015	0.160406	0.836	0.161689	-0.0625	0.213074
linear	0.1	2	0.623485	0.131959	0.4955	0.21059	0.728333	0.197707	0.223833	0.263473
linear	0.05	2	0.641707	0.125063	0.571	0.20427	0.701333	0.181212	0.272333	0.251385
linear	0.02	2	0.65598	0.14199	0.5985	0.216428	0.708333	0.207458	0.306833	0.283448
linear	0.01	2	0.651	0.140458	0.5425	0.241353	0.744333	0.223434	0.286833	0.283242
linear	0.005	2	0.649384	0.136325	0.5055	0.270418	0.772	0.209308	0.2775	0.284281
linear	0.5	4	0.560232	0.0356349	0	0	1	0	0	0
linear	0.2	4	0.50998	0.110009	0.1015	0.160406	0.836	0.161689	-0.0625	0.213074
linear	0.1	4	0.61496	0.125145	0.4925	0.212652	0.716	0.191367	0.2085	0.252057
linear	0.05	4	0.619929	0.132669	0.5325	0.212177	0.692	0.19391	0.2245	0.266313
linear	0.02	4	0.62101	0.141696	0.572	0.216762	0.664667	0.207752	0.236667	0.281411
linear	0.01	4	0.645384	0.139801	0.608	0.213286	0.682333	0.213488	0.290333	0.277325
linear	0.005	4	0.648131	0.139689	0.556	0.24061	0.729	0.227939	0.285	0.280217
linear	0.5	8	0.560232	0.0356349	0	0	1	0	0	0
linear	0.2	8	0.50998	0.110009	0.1015	0.160406	0.836	0.161689	-0.0625	0.213074
linear	0.1	8	0.61496	0.125145	0.4925	0.212652	0.716	0.191367	0.2085	0.252057
linear	0.05	8	0.598242	0.134647	0.508	0.222556	0.672	0.196302	0.18	0.273277
linear	0.02	8	0.599919	0.128947	0.5355	0.211929	0.654667	0.195374	0.190167	0.258537
linear	0.01	8	0.612364	0.13556	0.571	0.22821	0.650333	0.203477	0.221333	0.272352
linear	0.005	8	0.643384	0.146116	0.612	0.22542	0.675333	0.203208	0.287333	0.292807
polynomial	0.5	1	0.560232	0.0356349	0	0	1	0	0	0
polynomial	0.2	1	0.527535	0.0592359	0.012	0.0527621	0.933667	0.0979584	-0.0543333	0.0945371
polynomial	0.1	1	0.62501	0.134936	0.4225	0.233482	0.791	0.190035	0.2135	0.270477
polynomial	0.05	1	0.677939	0.141533	0.577	0.240939	0.763333	0.195545	0.340333	0.287635
polynomial	0.02	1	0.652949	0.134228	0.51	0.249646	0.774	0.204691	0.284	0.275912
polynomial	0.01	1	0.655101	0.12915	0.491	0.261153	0.793333	0.197913	0.284333	0.267127
polynomial	0.005	1	0.614687	0.109046	0.2935	0.256694	0.877667	0.165488	0.171167	0.221689
polynomial	0.5	2	0.560232	0.0356349	0	0	1	0	0	0
polynomial	0.2	2	0.50998	0.110009	0.1015	0.160406	0.836	0.161689	-0.0625	0.213074
polynomial	0.1	2	0.623485	0.131959	0.4955	0.21059	0.728333	0.197707	0.223833	0.263473
polynomial	0.05	2	0.641707	0.125063	0.571	0.20427	0.701333	0.181212	0.272333	0.251385
polynomial	0.02	2	0.65598	0.14199	0.5985	0.216428	0.708333	0.207458	0.306833	0.283448
polynomial	0.01	2	0.651	0.140458	0.5425	0.241353	0.744333	0.223434	0.286833	0.283242
polynomial	0.005	2	0.649384	0.136325	0.5055	0.270418	0.772	0.209308	0.2775	0.284281
polynomial	0.5	4	0.560232	0.0356349	0	0	1	0	0	0
polynomial	0.2	4	0.50998	0.110009	0.1015	0.160406	0.836	0.161689	-0.0625	0.213074
polynomial	0.1	4	0.61496	0.125145	0.4925	0.212652	0.716	0.191367	0.2085	0.252057
polynomial	0.05	4	0.619929	0.132669	0.5325	0.212177	0.692	0.19391	0.2245	0.266313
polynomial	0.02	4	0.62101	0.141696	0.572	0.216762	0.664667	0.207752	0.236667	0.281411
polynomial	0.01	4	0.645384	0.139801	0.608	0.213286	0.682333	0.213488	0.290333	0.277325
polynomial	0.005	4	0.648131	0.139689	0.556	0.24061	0.729	0.227939	0.285	0.280217
polynomial	0.5	8	0.560232	0.0356349	0	0	1	0	0	0
polynomial	0.2	8	0.50998	0.110009	0.1015	0.160406	0.836	0.161689	-0.0625	0.213074
polynomial	0.1	8	0.61496	0.125145	0.4925	0.212652	0.716	0.191367	0.2085	0.252057
polynomial	0.05	8	0.598242	0.134647	0.508	0.222556	0.672	0.196302	0.18	0.273277
polynomial	0.02	8	0.599919	0.128947	0.5355	0.211929	0.654667	0.195374	0.190167	0.258537
polynomial	0.01	8	0.612364	0.13556	0.571	0.22821	0.650333	0.203477	0.221333	0.272352
polynomial	0.005	8	0.643384	0.146116	0.612	0.22542	0.675333	0.203208	0.287333	0.292807
sigmoid	0.5	1	0.560232	0.0356349	0	0	1	0	0	0
sigmoid	0.2	1	0.527535	0.0592359	0.012	0.0527621	0.933667	0.0979584	-0.0543333	0.0945371
sigmoid	0.1	1	0.62501	0.134936	0.4225	0.233482	0.791	0.190035	0.2135	0.270477
sigmoid	0.05	1	0.677939	0.141533	0.577	0.240939	0.763333	0.195545	0.340333	0.287635
sigmoid	0.02	1	0.652949	0.134228	0.51	0.249646	0.774	0.204691	0.284	0.275912
sigmoid	0.01	1	0.655101	0.12915	0.491	0.261153	0.793333	0.197913	0.284333	0.267127
sigmoid	0.005	1	0.614687	0.109046	0.2935	0.256694	0.877667	0.165488	0.171167	0.221689
sigmoid	0.5	2	0.560232	0.0356349	0	0	1	0	0	0
sigmoid	0.2	2	0.50998	0.110009	0.1015	0.160406	0.836	0.161689	-0.0625	0.213074
sigmoid	0.1	2	0.623485	0.131959	0.4955	0.21059	0.728333	0.197707	0.223833	0.263473
sigmoid	0.05	2	0.641707	0.125063	0.571	0.20427	0.701333	0.181212	0.272333	0.251385
sigmoid	0.02	2	0.65598	0.14199	0.5985	0.216428	0.708333	0.207458	0.306833	0.283448
sigmoid	0.01	2	0.651	0.140458	0.5425	0.241353	0.744333	0.223434	0.286833	0.283242
sigmoid	0.005	2	0.649384	0.136325	0.5055	0.270418	0.772	0.209308	0.2775	0.284281
sigmoid	0.5	4	0.560232	0.0356349	0	0	1	0	0	0
sigmoid	0.2	4	0.50998	0.110009	0.1015	0.160406	0.836	0.161689	-0.0625	0.213074
sigmoid	0.1	4	0.61496	0.125145	0.4925	0.212652	0.716	0.191367	0.2085	0.252057
sigmoid	0.05	4	0.619929	0.132669	0.5325	0.212177	0.692	0.19391	0.2245	0.266313
sigmoid	0.02	4	0.62101	0.141696	0.572	0.216762	0.664667	0.207752	0.236667	0.281411
sigmoid	0.01	4	0.645384	0.139801	0.608	0.213286	0.682333	0.213488	0.290333	0.277325
sigmoid	0.005	4	0.648131	0.139689	0.556	0.24061	0.729	0.227939	0.285	0.280217
sigmoid	0.5	8	0.560232	0.0356349	0	0	1	0	0	0
sigmoid	0.2	8	0.50998	0.110009	0.1015	0.160406	0.836	0.161689	-0.0625	0.213074
sigmoid	0.1	8	0.61496	0.125145	0.4925	0.212652	0.716	0.191367	0.2085	0.252057
sigmoid	0.05	8	0.598242	0.134647	0.508	0.222556	0.672	0.196302	0.18	0.273277
sigmoid	0.02	8	0.599919	0.128947	0.5355	0.211929	0.654667	0.195374	0.190167	0.258537
sigmoid	0.01	8	0.612364	0.13556	0.571	0.22821	0.650333	0.203477	0.221333	0.272352
sigmoid	0.005	8	0.643384	0.146116	0.612	0.22542	0.675333	0.203208	0.287333	0.292807

## Sheet: gbm
n.tree	shrinkage	accuracy	sd	sensitivity	sd	specifity	sd	Youden	sd
1000	0.001	0.36	0.124722	0.440976	0.23177	0.280849	0.166402	-0.278175	0.257087
1000	0.01	0.359	0.131114	0.422452	0.249056	0.298683	0.169531	-0.278865	0.280608
1000	0.1	0.38	0.127128	0.448857	0.249861	0.321655	0.186205	-0.229488	0.272063
2000	0.001	0.359	0.130341	0.443476	0.239093	0.280278	0.173003	-0.276246	0.274736
2000	0.01	0.369	0.131576	0.438619	0.254943	0.307349	0.173451	-0.254032	0.282962
2000	0.1	0.377	0.130929	0.444929	0.249404	0.316702	0.19894	-0.238369	0.273565
5000	0.001	0.361	0.13096	0.450976	0.238859	0.278171	0.176461	-0.270853	0.274173
5000	0.01	0.375	0.136607	0.422095	0.245453	0.326972	0.186054	-0.250933	0.281179
5000	0.1	0.385	0.129002	0.446762	0.25432	0.333536	0.192563	-0.219702	0.270531
10000	0.001	0.351	0.13521	0.443976	0.239066	0.268159	0.171419	-0.287865	0.281048
10000	0.01	0.368	0.133998	0.437952	0.25413	0.310742	0.171603	-0.251306	0.283814
10000	0.1	0.381	0.126886	0.459357	0.250825	0.315091	0.186886	-0.225552	0.273908
20000	0.001	0.356	0.129739	0.44681	0.234386	0.26873	0.174674	-0.28446	0.267029
20000	0.01	0.37	0.131426	0.44169	0.251678	0.308127	0.172369	-0.250182	0.281458
20000	0.1	0.382	0.129005	0.447595	0.247593	0.32425	0.189652	-0.228155	0.272119

## Sheet: tree
accuracy	sd	sensitivity	sd	specifity	sd	Youden	sd
0.605919	0.177888	0.517	0.234544	0.679	0.239278	0.196	0.355225

## Sheet: random forest
ntree	mtry	accuracy	sd	sensitivity	sd	specifity	sd	Youden	sd
100	1	0.707404	0.147404	0.585	0.245104	0.810333	0.187768	0.395333	0.299701
200	1	0.725919	0.137338	0.621	0.211558	0.814333	0.19639	0.435333	0.272333
500	1	0.727919	0.133767	0.628	0.225442	0.812667	0.175923	0.440667	0.269954
1000	1	0.724606	0.129965	0.607	0.223722	0.823	0.167218	0.43	0.264596
2000	1	0.730283	0.134995	0.62	0.223494	0.823333	0.177872	0.443333	0.272979
5000	1	0.734374	0.128209	0.6295	0.221348	0.823	0.173606	0.4525	0.260055
100	2	0.70596	0.139521	0.6325	0.231527	0.769	0.197246	0.4015	0.284091
200	2	0.724273	0.14017	0.639	0.233936	0.797667	0.17293	0.436667	0.289141
500	2	0.727131	0.143488	0.644	0.229215	0.797667	0.185577	0.441667	0.289107
1000	2	0.719202	0.135936	0.6365	0.208149	0.79	0.191954	0.4265	0.270678
2000	2	0.716889	0.144765	0.637	0.23641	0.785667	0.19229	0.422667	0.293069
5000	2	0.723222	0.140825	0.645	0.219561	0.789667	0.193363	0.434667	0.283206
100	3	0.690616	0.137816	0.622	0.223981	0.749667	0.179317	0.371667	0.280116
200	3	0.711606	0.146873	0.645	0.235756	0.767333	0.187366	0.412333	0.301266
500	3	0.714343	0.145525	0.647	0.225722	0.772333	0.187311	0.419333	0.293779
1000	3	0.71396	0.136562	0.649	0.227966	0.77	0.187816	0.419	0.277394
2000	3	0.708232	0.133779	0.6425	0.227234	0.764667	0.183483	0.407167	0.273618
5000	3	0.709242	0.14467	0.642	0.228712	0.767333	0.200223	0.409333	0.291262

## Sheet: neural net
model	size	accuracy	sd	sensitivity	sd	specifity	sd	Youden	sd
Quickprop	c(3)	0.632818	0.130283	0.5665	0.215797	0.689333	0.199544	0.255833	0.260938
Quickprop	c(4)	0.621273	0.131798	0.549	0.216373	0.683333	0.192421	0.232333	0.265663
Quickprop	c(5)	0.616869	0.124759	0.547	0.222341	0.678	0.190175	0.225	0.25269
Quickprop	c(6)	0.612242	0.129592	0.551	0.218579	0.666333	0.206162	0.217333	0.259391
Quickprop	c(3,3)	0.635616	0.141129	0.578	0.215945	0.684333	0.218013	0.262333	0.281885
Quickprop	c(4,3)	0.648657	0.124825	0.5875	0.206629	0.701	0.181678	0.2885	0.25267
Quickprop	c(5,3)	0.641182	0.130355	0.581	0.208382	0.692333	0.190094	0.273333	0.261321
Quickprop	c(6,3)	0.645657	0.134803	0.599	0.214497	0.688	0.199242	0.287	0.27147
Quickprop	c(3,4)	0.651242	0.136898	0.592	0.217623	0.702333	0.198437	0.294333	0.274212
Quickprop	c(4,4)	0.640768	0.130846	0.5795	0.212619	0.692	0.194718	0.2715	0.264058
Quickprop	c(5,4)	0.640636	0.129652	0.59	0.206828	0.685667	0.187921	0.275667	0.260325
Quickprop	c(6,4)	0.638525	0.126765	0.583	0.200784	0.687333	0.191619	0.270333	0.252057
Quickprop	c(3,5)	0.647606	0.126892	0.58	0.20201	0.704333	0.192838	0.284333	0.255158
Quickprop	c(4,5)	0.636929	0.126206	0.5825	0.20118	0.683667	0.184925	0.266167	0.2533
Quickprop	c(5,5)	0.643455	0.128243	0.5885	0.220291	0.691333	0.185901	0.279833	0.259546
Quickprop	c(6,5)	0.640838	0.129064	0.5845	0.206546	0.689667	0.191321	0.274167	0.258626
Quickprop	c(3,6)	0.65802	0.13565	0.604	0.212094	0.704333	0.190731	0.308333	0.273179
Quickprop	c(4,6)	0.64004	0.128117	0.589	0.20308	0.684333	0.192185	0.273333	0.256924
Quickprop	c(5,6)	0.636616	0.130778	0.578	0.203916	0.687	0.193954	0.265	0.263113
Quickprop	c(6,6)	0.627818	0.133839	0.5705	0.220089	0.677	0.199026	0.2475	0.26958
BackpropBatch	c(3)	0.563051	0.0483859	0.0155	0.0638397	0.993	0.0345875	0.0085	0.0694089
BackpropBatch	c(4)	0.568586	0.0639303	0.0365	0.123471	0.988	0.0440691	0.0245	0.119868
BackpropBatch	c(5)	0.56303	0.0486468	0.0225	0.104295	0.988	0.0553572	0.0105	0.0757179
BackpropBatch	c(6)	0.564293	0.0475142	0.0335	0.120825	0.982667	0.0706678	0.0161667	0.0824177
BackpropBatch	c(3,3)	0.560232	0.0356349	0	0	1	0	0	0
BackpropBatch	c(4,3)	0.560232	0.0356349	0	0	1	0	0	0
BackpropBatch	c(5,3)	0.560232	0.0356349	0	0	1	0	0	0
BackpropBatch	c(6,3)	0.560232	0.0356349	0	0	1	0	0	0
BackpropBatch	c(3,4)	0.560232	0.0356349	0	0	1	0	0	0
BackpropBatch	c(4,4)	0.560232	0.0356349	0	0	1	0	0	0
BackpropBatch	c(5,4)	0.560232	0.0356349	0	0	1	0	0	0
BackpropBatch	c(6,4)	0.561232	0.0380813	0.0025	0.025	1	0	0.0025	0.025
BackpropBatch	c(3,5)	0.560232	0.0356349	0	0	1	0	0	0
BackpropBatch	c(4,5)	0.560232	0.0356349	0	0	1	0	0	0
BackpropBatch	c(5,5)	0.560232	0.0356349	0	0	1	0	0	0
BackpropBatch	c(6,5)	0.560232	0.0356349	0	0	1	0	0	0
BackpropBatch	c(3,6)	0.560232	0.0356349	0	0	1	0	0	0
BackpropBatch	c(4,6)	0.560232	0.0356349	0	0	1	0	0	0
BackpropBatch	c(5,6)	0.560232	0.0356349	0	0	1	0	0	0
BackpropBatch	c(6,6)	0.560232	0.0356349	0	0	1	0	0	0
SCG	c(3)	0.640081	0.126052	0.584	0.216128	0.689333	0.198585	0.273333	0.252751
SCG	c(4)	0.617646	0.133318	0.553	0.214831	0.674333	0.203992	0.227333	0.268758
SCG	c(5)	0.606768	0.133861	0.5425	0.238511	0.661	0.2113	0.2035	0.271921
SCG	c(6)	0.596252	0.136054	0.549	0.229512	0.639333	0.217081	0.188333	0.272933
SCG	c(3,3)	0.65004	0.134855	0.5885	0.224154	0.703	0.185749	0.2915	0.271303
SCG	c(4,3)	0.638838	0.131589	0.59	0.199114	0.681667	0.207728	0.271667	0.260864
SCG	c(5,3)	0.615192	0.146103	0.595	0.222531	0.636333	0.223285	0.231333	0.290557
SCG	c(6,3)	0.620889	0.146772	0.5845	0.234165	0.653	0.219943	0.2375	0.29431
SCG	c(3,4)	0.629677	0.14172	0.5955	0.219399	0.658333	0.209182	0.253833	0.284029
SCG	c(4,4)	0.628485	0.148869	0.5985	0.229564	0.655	0.222443	0.2535	0.299254
SCG	c(5,4)	0.599889	0.131096	0.558	0.240656	0.638667	0.201772	0.196667	0.268971
SCG	c(6,4)	0.611889	0.124645	0.5755	0.214322	0.645333	0.222501	0.220833	0.247495
SCG	c(3,5)	0.644576	0.132682	0.5775	0.226677	0.702333	0.197643	0.279833	0.267825
SCG	c(4,5)	0.636737	0.136814	0.592	0.244714	0.677	0.184086	0.269	0.281471
SCG	c(5,5)	0.614323	0.123166	0.5585	0.220428	0.664667	0.224974	0.223167	0.242067
SCG	c(6,5)	0.623788	0.137118	0.57	0.229294	0.670667	0.237565	0.240667	0.268985
SCG	c(3,6)	0.656778	0.132605	0.5785	0.226775	0.723	0.208123	0.3015	0.26537
SCG	c(4,6)	0.628071	0.150186	0.5685	0.216685	0.679667	0.211822	0.248167	0.301771
SCG	c(5,6)	0.612051	0.146588	0.5725	0.230105	0.647667	0.204674	0.220167	0.295612
SCG	c(6,6)	0.621232	0.1327	0.5535	0.214647	0.676333	0.205004	0.229833	0.265182
rbfDDA	c(3)	0.644697	0.118361	0.352	0.205102	0.879667	0.145559	0.231667	0.240166
rbfDDA	c(4)	0.644475	0.114091	0.349	0.200879	0.880667	0.138387	0.229667	0.232473
rbfDDA	c(5)	0.647606	0.116989	0.3515	0.20119	0.884667	0.142876	0.236167	0.237115
rbfDDA	c(6)	0.646586	0.119646	0.3565	0.207882	0.879333	0.143765	0.235833	0.243943
rbfDDA	c(3,3)	0.644697	0.118361	0.352	0.205102	0.879667	0.145559	0.231667	0.240166
rbfDDA	c(4,3)	0.644475	0.114091	0.349	0.200879	0.880667	0.138387	0.229667	0.232473
rbfDDA	c(5,3)	0.647606	0.116989	0.3515	0.20119	0.884667	0.142876	0.236167	0.237115
rbfDDA	c(6,3)	0.646586	0.119646	0.3565	0.207882	0.879333	0.143765	0.235833	0.243943
rbfDDA	c(3,4)	0.644697	0.118361	0.352	0.205102	0.879667	0.145559	0.231667	0.240166
rbfDDA	c(4,4)	0.644475	0.114091	0.349	0.200879	0.880667	0.138387	0.229667	0.232473
rbfDDA	c(5,4)	0.647606	0.116989	0.3515	0.20119	0.884667	0.142876	0.236167	0.237115
rbfDDA	c(6,4)	0.646586	0.119646	0.3565	0.207882	0.879333	0.143765	0.235833	0.243943
rbfDDA	c(3,5)	0.644697	0.118361	0.352	0.205102	0.879667	0.145559	0.231667	0.240166
rbfDDA	c(4,5)	0.644475	0.114091	0.349	0.200879	0.880667	0.138387	0.229667	0.232473
rbfDDA	c(5,5)	0.647606	0.116989	0.3515	0.20119	0.884667	0.142876	0.236167	0.237115
rbfDDA	c(6,5)	0.646586	0.119646	0.3565	0.207882	0.879333	0.143765	0.235833	0.243943
rbfDDA	c(3,6)	0.644697	0.118361	0.352	0.205102	0.879667	0.145559	0.231667	0.240166
rbfDDA	c(4,6)	0.644475	0.114091	0.349	0.200879	0.880667	0.138387	0.229667	0.232473
rbfDDA	c(5,6)	0.647606	0.116989	0.3515	0.20119	0.884667	0.142876	0.236167	0.237115
rbfDDA	c(6,6)	0.646586	0.119646	0.3565	0.207882	0.879333	0.143765	0.235833	0.243943
elman	c(3)	0.601707	0.154645	0.549	0.226187	0.646	0.212504	0.195	0.310556
elman	c(4)	0.585576	0.14719	0.5025	0.244368	0.655333	0.198943	0.157833	0.303223
elman	c(5)	0.582353	0.130315	0.5085	0.233448	0.644333	0.207061	0.152833	0.262296
elman	c(6)	0.53803	0.134921	0.4785	0.228329	0.588667	0.208851	0.0671667	0.26932
elman	c(3,3)	0.629202	0.141416	0.546	0.233623	0.695	0.187809	0.241	0.290153
elman	c(4,3)	0.601333	0.150005	0.5295	0.233127	0.663667	0.200061	0.193167	0.306286
elman	c(5,3)	0.603758	0.133865	0.548	0.223146	0.652	0.217439	0.2	0.266561
elman	c(6,3)	0.600424	0.142448	0.533	0.250476	0.658333	0.208591	0.191333	0.290192
elman	c(3,4)	0.611404	0.148729	0.558	0.225599	0.654333	0.220124	0.212333	0.299922
elman	c(4,4)	0.614485	0.148598	0.556	0.230094	0.664333	0.191881	0.220333	0.306592
elman	c(5,4)	0.595192	0.136193	0.5285	0.221935	0.651667	0.207295	0.180167	0.274493
elman	c(6,4)	0.587596	0.144658	0.493	0.240687	0.664333	0.220867	0.157333	0.291137
elman	c(3,5)	0.624768	0.152739	0.577	0.258533	0.666333	0.20298	0.243333	0.313304
elman	c(4,5)	0.598162	0.136606	0.575	0.217365	0.622333	0.221162	0.197333	0.266948
elman	c(5,5)	0.587172	0.133508	0.501	0.227745	0.659667	0.215988	0.160667	0.263582
elman	c(6,5)	0.589838	0.151588	0.518	0.240844	0.65	0.230429	0.168	0.304112
elman	c(3,6)	0.60297	0.132267	0.5305	0.235262	0.665333	0.183428	0.195833	0.274663
elman	c(4,6)	0.602091	0.142827	0.535	0.259224	0.658333	0.219344	0.193333	0.292278
elman	c(5,6)	0.589485	0.136174	0.538	0.243928	0.634667	0.214613	0.172667	0.275491
elman	c(6,6)	0.613172	0.149167	0.56	0.248836	0.657	0.214581	0.217	0.305468
rbf	c(3)	0.588263	0.169553	0.396	0.241489	0.739667	0.2216	0.135667	0.341861
rbf	c(4)	0.644939	0.146034	0.55	0.250353	0.722667	0.207539	0.272667	0.298805
rbf	c(5)	0.596252	0.160405	0.466	0.242658	0.701333	0.220291	0.167333	0.321707
rbf	c(6)	0.654707	0.145324	0.587	0.232859	0.713333	0.210339	0.300333	0.289771
rbf	c(3,3)	0.55699	0.0859085	0.0955	0.254663	0.919	0.233177	0.0145	0.154844
rbf	c(4,3)	0.554414	0.0650201	0.019	0.0925999	0.973	0.137289	-0.008	0.0906851
rbf	c(5,3)	0.565465	0.0561543	0.0895	0.249878	0.939333	0.18763	0.0288333	0.113531
rbf	c(6,3)	0.558192	0.0542254	0.0735	0.24417	0.934	0.207761	0.0075	0.0879488
rbf	c(3,4)	0.562747	0.0736912	0.093	0.258005	0.929667	0.204269	0.0226667	0.143871
rbf	c(4,4)	0.554192	0.0621312	0.0565	0.1938	0.946	0.193368	0.0025	0.0933951
rbf	c(5,4)	0.560566	0.0635674	0.066	0.236758	0.95	0.163677	0.016	0.133395
rbf	c(6,4)	0.566253	0.0664317	0.079	0.251478	0.948667	0.170457	0.0276667	0.139689
rbf	c(3,5)	0.555697	0.0587196	0.081	0.243789	0.926667	0.227809	0.00766667	0.0896877
rbf	c(4,5)	0.542737	0.0820473	0.098	0.262074	0.889	0.272044	-0.013	0.126677
rbf	c(5,5)	0.550394	0.0648054	0.073	0.22735	0.931	0.216609	0.004	0.0989598
rbf	c(6,5)	0.550505	0.0868109	0.0805	0.224834	0.918333	0.22679	-0.00116667	0.151577
rbf	c(3,6)	0.563869	0.0591076	0.042	0.180868	0.975	0.114531	0.017	0.112989
rbf	c(4,6)	0.565677	0.0768506	0.0765	0.243134	0.944667	0.175056	0.0211667	0.157079
rbf	c(5,6)	0.54297	0.0907363	0.0925	0.250995	0.900333	0.254367	-0.00716667	0.157193
rbf	c(6,6)	0.551576	0.0670089	0.052	0.192658	0.941	0.219981	-0.007	0.088705
